# Supplementary material for: The Origin of the Cyathea delgadii Sternb. Somatic Embryos Is Determined by the Developmental State of Donor Tissue and Mutual Balance of Selected Metabolites
Source: Cells. 2021 Jun 4;10(6):1388. doi: 10.3390/cells10061388 (PMC8229038; doi:10.3390/cells10061388)
Supplement: Supplementary file 1 [file cells-10-01388-s001.zip]

Archive with 1 entries (1 files):
- cells-1227157-supplementary.pdf
